# Supplementary material for: Does the Cognitive Reflection Test Work with Chinese College Students? Evidence from a Time-Limited Study
Source: Behav Sci (Basel). 2024 Apr 22;14(4):348. doi: 10.3390/bs14040348 (PMC11047395; doi:10.3390/bs14040348)
Supplement: Supplementary file 1 [file behavsci-14-00348-s001.zip]

Archive with 1 entries (1 files):
- behavsci-2927915-supplementary.pdf
